# Supplementary material for: Analysis of the EIAV Rev-Responsive Element (RRE) Reveals a Conserved RNA Motif Required for High Affinity Rev Binding in Both HIV-1 and EIAV
Source: PLoS One. 2008 Jun 4;3(6):e2272. doi: 10.1371/journal.pone.0002272 (PMC2386976; doi:10.1371/journal.pone.0002272)
Supplement: Table S1 — Occurrence of conserved RNA structural motifs in lentiviral genomes. (0.02 MB XLS) [file pone.0002272.s001.xls]

## Sheet: Sheet1
A summary of scanning result for finding conserved high affinity binding motifs in different lentiviral genomes.
Lentivirus	Size of genome	Str #1a	Str #11a	overlap	Env	RRE (previously mapped)
HIV-1b	8932	6895, 7160, 7249	1784, 6701, 7162, 7249	7162(7160), 7249	5582-8152	7115-7348
EIAVb	8359	602, 2230, 5735, 6704	37, 5734, 6168, 6432, 6704, 7945	5734(5735), 6704	5322-7901	5280-7534
HIV-2	10359	7857, 8660	7856, 8660	7856(7857), 8660	6704-9286	8243-8471
SIV	9623	1100, 5915,	5915, 8258	5915	6202-8766	7775-8007
VV	9202	5570	5574	5574(5570)	5956-8907	7933-8007
OLV	9256	2692, 6670, 8521	2487, 6670, 8205	6670	5996-8968	7984-8181
CAEV	9189	no hit	5856	no overlap	6012-8846	7883-8128
FIV	9474	8613	762, 6131, 8580, 8613	8613	6266-8836	8786-8927
BIV	8482	2560	2560	2560	5415-8129	Not available
JDV	7732	3063, 6673, 7405	5499, 6674	6673(6674)	5197-7542	Not available
RELIK	8491	3543	3544, 6867	3544	5355-8018	Not available
Legend
Red color : Hits in the Env gene of Lentiviral genome
- Bold number in 4th column : Representative structures in the Figure 8
- Highlighted yellow : Representative structures in EIAV and HIV

## Sheet: Sheet2
TABLE S1. Occurrence of conserved RNA structural motifs in lentiviral genomes
Lentivirus	Size of genome (nt)	Motif1a	Motif2b	Env	RRE (previously mapped)c
HIV-1	8932	6895d, 7160e, 7249	1784, 6701, 7162, 7249	5582-8152	7115-7348
EIAV	8359	602, 2230, 5735, 6704	37, 5734, 6168, 6432, 6704, 7945	5322-7901	5280-7534
HIV-2	10359	7857, 8660	7856, 8660	6704-9286	8243-8471
SIV	9623	1100, 5915,	5915, 8258	6202-8766	7775-8007
VV	9202	5570	5574	5956-8907	7933-8007
OLV	9256	2692, 6670, 8521	2487, 6670, 8205	5996-8968	7984-8181
CAEV	9189	no hit	5856	6012-8846	7883-8128
FIV	9474	8613	762, 6131, 8580, 8613	6266-8836	8786-8927
BIV	8482	2560	2560	5415-8129	Not available
JDV	7732	3063, 6673, 7405	5499, 6674	5197-7542	Not available
RELIK	8491	3543	3544, 6867	5355-8018	Not available
aThe genomic location of the RNA structural motif hits based on the Structure #1 in Figure 8A.
bThe genomic location of the RNA structural motif hits based on the Structure #11 in Figure 8B.
cThe location of RRE is based on Lesnik et al. (Lesnik, 2002)
dRed text - motif hit is within the Env gene region.
eBold text - motif is illustrated in Figure 8.
